# Supplementary material for: Associations of plasma soluble CD22 levels with brain amyloid burden and cognitive decline in Alzheimer’s disease
Source: Sci Adv. 2022 Apr 1;8(13):eabm5667. doi: 10.1126/sciadv.abm5667 (PMC10938586; doi:10.1126/sciadv.abm5667)
Supplement: Supplementary file 2 — Data S1 [file sciadv.abm5667_data_s1.zip]

Archive with 1 entries (1 files):
- sciadv.abm5667_data_s1.xlsx
