# Supplementary material for: Associations of plasma soluble CD22 levels with brain amyloid burden and cognitive decline in Alzheimer’s disease
Source: Sci Adv. 2022 Apr 1;8(13):eabm5667. doi: 10.1126/sciadv.abm5667 (PMC10938586; doi:10.1126/sciadv.abm5667)
Supplement: Supplementary file 2 — Data S1 [file sciadv.abm5667_data_s1.zip › sciadv.abm5667_data_s1.xlsx]

## Sheet: CADS
Cognitively normal non-AD participants				Preclinical AD				AD dementia
Sample ID	Age (Y)	sCD22 level (pg/ml）		Sample ID	Age (Y)	sCD22 level (pg/ml）		Sample ID	Age (Y)	sCD22 level (pg/ml）
1	63	715.663		1	64	688.082		1	62	1713.68
2	82	1034.44		2	86	636.77		2	62	352.63
3	61	652.805		3	64	1824		3	69	1078.05
4	69	1270.47		4	61	1152.46		4	68	2725.17
5	71	1779.1		5	68	2184.47		5	57	2397.41
6	60	615.604		6	56	1655.95		6	62	355.837
7	60	594.438		7	63	304.525		7	63	1501.38
8	60	1257.65		8	54	1516.77		8	84	1695.72
9	65	1637.35		9	51	696.421		9	68	1254.44
10	62	831.756		10	64	2604.59		10	84	1723.94
11	69	2222.95		11	53	1246.74		11	59	1772.05
12	65	2079.92		12	78	1071		12	80	641.26
13	80	1866.33		13	68	2141.49		13	66	2086.98
14	71	2428.2		14	44	1925.98		14	63	1019.04
15	77	2893.86		15	79	588.024		15	58	1493.68
16	59	2087.62		16	55	1274.96		16	76	1386.57
17	78	754.147		17	49	1614.26		17	74	1891.99
18	63	1682.25		18	51	2823.3		18	60	2016.42
19	71	1285.87		19	46	2378.17		19	65	2435.26
20	62	2093.39		20	79	2203.07		20	70	2011.29
21	69	2485.93		21	69	1700.85		21	54	1213.39
22	61	1194.79		22	58	2326.86		22	59	1574.5
23	59	3148.49		23	80	3034.97		23	54	2612.92
24	60	2372.4		24	55	2784.18		24	75	1139.63
25	64	1317.94		25	59	1374.38		25	55	2019.63
26	65	2379.45		26	80	864.467		26	76	1265.98
27	78	1258.29		27	81	1426.33		27	81	578.403
28	70	1890.07		28	80	3468.55		28	65	2678.99
29	72	1650.82		29	86	1586.04		29	49	1317.3
30	59	2611		30	52	2537.88		30	78	2466.04
31	67	2492.34		31	75	2016.42		31	82	1360.91
32	71	1170.42		32	75	509.132		32	55	2682.19
33	78	1375.02		33	86	3405.69		33	75	1957.41
34	77	707.324		34	66	1951		34	50	2148.55
35	63	568.141		35	89	1146.68		35	55	2388.43
36	61	487.324		36	74	795.838		36	83	1729.72
37	62	916.421		37	69	2351.23		37	67	1715.61
38	64	690.007		38	79	2579.57		38	63	2223.59
39	64	939.511		39	64	3040.74		39	56	1211.46
40	55	448.199		40	81	2326.22		40	50	1732.92
41	60	0		41	49	2192.81		41	73	1946.51
42	64	1454.56		42	82	1500.09		42	71	1511.64
43	61	715.021		43	86	795.838		43	66	2679.63
44	66	820.852		44	70	1339.1		44	77	2697.59
45	73	220.502		45	72	1815.02		45	75	2634.09
46	70	1189.66		46	77	1040.21		46	82	2230.01
47	63	849.715
48	68	2163.94
49	65	1009.42
50	65	2054.91
51	60	37.7028
52	59	940.794
53	67	974.788
54	51	271.814
55	52	1993.33
56	79	38.3442
57	75	2180.62
58	62	192.922
59	80	2239.63
60	53	2520.56
61	85	1474.44
62	60	1391.7
63	69	1379.51
64	67	1932.4
65	65	2433.97
66	72	1050.47

## Sheet: AIBL
Cognitively normal non-AD participants				Preclinical AD				AD dementia
Sample ID	Age (Y)	sCD22 level (pg/ml）		Sample ID	Age (Y)	sCD22 level (pg/ml）		Sample ID	Age (Y)	sCD22 level (pg/ml）
1	70	1002.72		1	94	401.364		1	77	1438.18
2	68	604.119		2	70	453.589		2	73	1952.74
3	85	513.494		3	77	578.006		3	89	1527.27
4	86	455.893		4	87	359.892		4	83	1703.14
5	79	647.127		5	67	508.885		5	82	1366.75
6	87	330.707		6	83	429.012		6	79	1495.01
7	88	414.42		7	82	445.909		7	82	1205.47
8	70	355.283		8	77	1307.62		8	71	1525.73
9	80	1073.37		9	84	1253.86		9	88	1860.58
10	80	733.144		10	82	938.971		10	83	2327.53
11	68	653.271		11	82	1126.37		11	74	2024.17
12	70	591.063		12	92	589.527		12	80	2472.69
13	80	855.258		13	80	2448.11		13	72	1728.49
14	71	859.098		14	80	386.004		14	85	1725.41
15	65	807.641		15	78	851.418		15	78	1749.99
16	72	818.394		16	76	909.787		16	71	1925.1
17	72	635.607		17	74	636.375		17	93	1933.54
18	66	1051.1		18	84	579.542		18	80	1358.3
19	72	499.669		19	78	676.312		19	89	1720.81
20	74	582.614		20	82	687.064		20	81	1463.52
21	73	528.854		21	71	773.849		21	84	1429.73
22	76	614.103		22	76	467.413		22	79	1577.19
23	69	1362.14		23	67	521.174		23	80	1225.44
24	69	1001.18		24	76	503.509		24	72	1479.65
25	71	806.873		25	66	1461.22		25	83	965.851
26	72	744.665		26	66	881.37		26	77	1301.47
27	67	955.099		27	79	877.53		27	72	1309.15
28	73	597.975		28	68	833.754		28	73	2002.66
29	68	508.117		29	71	880.602
30	65	857.562		30	70	1197.79
31	67	660.951		31	70	1604.84
32	66	667.096		32	76	1075.68
33	71	579.542		33	75	676.312
34	68	773.081		34	81	655.575
35	73	1203.93		35	66	839.898
36	68	715.48		36	74	733.912
37	68	553.43		37	72	1106.4
38	66	975.068		38	77	594.135
39	77	1126.37		39	70	629.463
40	65	948.187		40	65	504.277
41	68	760.025		41	75	1280.74
42	74	700.12		42	72	972.764
43	67	801.497		43	75	1356.77
44	66	530.39		44	66	932.827
45	68	712.408		45	76	835.29
46	70	894.427		46	73	614.103
47	66	1236.19		47	70	783.065
48	71	965.851		48	80	1150.94
49	67	926.683		49	81	1031.9
50	67	1458.15		50	68	918.235
51	76	831.45		51	69	1098.72
52	68	877.53		52	71	1032.67
53	71	761.561		53	66	1611.75
54	66	540.374		54	72	904.411
55	70	1411.3		55	74	624.087
56	67	1007.32		56	77	1370.59
57	68	828.378		57	73	1173.21
58	70	781.529		58	68	1152.48
59	71	1346.78		59	72	1137.89
60	68	977.372		60	68	1111.01
61	68	811.481		61	89	1316.83
62	69	896.731		62	75	930.523
63	66	1180.89		63	65	1318.37
64	76	1187.04		64	71	1129.44
65	68	1042.65		65	69	1106.4
66	68	989.66		66	74	1327.58
67	70	1105.63		67	93	1128.67
68	69	954.331		68	82	1348.32
69	65	959.707		69	90	660.951
70	69	1226.97		70	72	852.954
71	78	1415.91		71	76	1137.12
72	77	1494.24		72	70	1393.63
73	80	1369.06		73	71	2789.88
74	65	1216.22		74	70	1257.7
75	67	1606.37		75	72	1266.14
76	76	1289.95		76	72	1134.81
77	63	1766.89		77	65	906.715
78	64	1325.28		78	76	1374.43
79	78	1153.25		79	76	1660.13
80	65	1304.54		80	69	1239.26
81	76	1346.02		81	69	1271.52
82	90	1269.98		82	74	1175.52
83	79	1328.35		83	66	1111.77
84	74	1173.21		84	66	870.618
85	70	1129.44		85	67	1240.03
86	76	1806.05		86	91	1009.63
87	67	1352.16		87	80	865.242
88	69	1365.22		88	79	1282.27
89	70	1980.39		89	73	1614.05
90	79	1150.17		90	86	1336.03
91	70	1176.29		91	85	1438.95
92	74	1240.8		92	76	1354.46
93	63	1432.03		93	85	1171.68
94	65	1532.64		94	79	1326.05
95	81	1135.58		95	77	1958.89
96	70	1249.25		96	82	1688.55
97	60	1342.18		97	65	1371.36
98	72	1032.67		98	75	1772.26
99	72	1074.14		99	81	1130.21
100	78	713.176		100	78	1102.56
101	67	650.967		101	81	817.625
102	77	786.905		102	80	736.216
103	69	1047.26		103	87	1471.97
104	65	869.082		104	71	1742.31
105	70	1316.06		105	81	1480.42
106	66	1407.46		106	71	1395.17
107	65	824.538		107	73	1366.75
108	65	1017.31		108	73	1800.68
109	67	947.419		109	66	1237.73
110	68	731.608		110	80	2085.61
111	66	1246.94		111	71	1074.91
112	74	1406.69		112	74	1306.08
113	68	1906.66		113	70	1322.98
114	67	1106.4		114	67	1141.73
115	66	1301.47		115	73	1293.02
116	69	1203.17		116	76	1092.57
117	65	1482.72		117	79	1114.08
118	71	2359.02		118	72	1045.72
119	72	1463.52		119	65	1860.58
120	74	1771.49		120	75	2352.11
121	75	1235.42		121	81	1389.02
122	68	1212.38		122	70	1165.53
123	75	1286.11		123	65	1700.07
124	67	1253.86		124	68	1831.4
125	73	1185.5		125	64	2606.32
126	67	1129.44		126	67	1766.89
127	65	1321.44		127	72	1613.28
128	70	1290.72		128	75	1548
129	68	1282.27		129	76	1388.26
130	71	1623.27		130	76	2068.71
131	74	1906.66		131	75	1222.37
132	65	1114.08		132	77	1380.58
133	69	1104.86		133	77	909.787
134	65	850.65		134	75	955.867
135	67	1553.38		135	72	1740.01
136	67	2024.94		136	72	1560.29
137	72	1425.12		137	67	1501.92
138	65	1769.19		138	71	1450.47
				139	74	1575.65
				140	83	1028.83
				141	79	1432.03
				142	65	1658.6
				143	72	1542.63
				144	75	1448.93
				145	72	1381.34
				146	63	1983.46
				147	76	2661.62
				148	65	1577.19
				149	66	2220.78
				150	74	1379.81
				151	74	1405.92
				152	76	1233.12
				153	75	1334.5
				154	73	1240.03
				155	68	1927.4
				156	74	1256.93
				157	67	2146.28
				158	70	1911.27
				159	67	1597.16
				160	66	1384.42
				161	71	1428.96
				162	73	2004.2
				163	75	1372.9
				164	68	1031.13
				165	66	2729.2
				166	67	1700.84
				167	73	1431.27
				168	72	726.232
				169	67	2553.33
				170	65	2316.78
				171	70	1902.06
				172	78	1311.46
				173	76	1332.19
